# Supplementary material for: Calcium Chloride in Neonatal Parenteral Nutrition Solutions with and without Added Cysteine: Compatibility Studies Using Laser and Micro-Flow Imaging Methodology
Source: PLoS One. 2015 Aug 28;10(8):e0136894. doi: 10.1371/journal.pone.0136894 (PMC4552580; doi:10.1371/journal.pone.0136894)
Supplement: S1 File — (XLS) [file pone.0136894.s001.xls]

## Sheet: 1.5% Troph, No Cys
Trophamine 1.5%	No Cysteine--Study 1			Zeta Ave	MFI-5	MFI-10	MFI-25	pH-0	pH-24
Replicate (date)	CaCl (mg/dL)	Phos (mmol/dL)	Vis PPt	nm	count/mL	count/mL	count/mL
1 (2014)	30	0.5	0	520	22	2	0	6.18	6.16
1 (2014)	40	0.5	0	396	24	1	0	6.19	6.12
1 (2013)	50	0.5	0	68				5.72	5.66
2 (2014)	50	0.5	0	257	43	1	0	6.17	6.13
1 (2014)	60	0.5	0	285	48	5	1	6.21	6.11
1 (2014)	10	0.75	0	174	89	10	0	6.35	6.28
1 (2013)	20	0.75	1	5216				5.83	5.82
2 (2014)	20	0.75	0	194	31	3	0	6.29	6.24
3 (2014)	20	0.75	0	244	217	42	3	5.95	5.96
1 (2013)	30	0.75	1					5.8	5.65
2 (2014)	30	0.75	0	167	47	0	0	6.31	6.22
3 (2014)	30	0.75	0	712	206	17	0	5.91	5.92
1 (2013)	40	0.75	1					5.82	5.73
2 (2014)	40	0.75	0	123	170	84	20	6.29	6.25
3 (2014)	40	0.75	0	249	209	18	0	5.88	5.89
1 (2013)	50	0.75	1					5.82	5.75
2 (2014)	50	0.75	0	255	45	3	1	6.21	6.24
1 (2014)	10	1	0	191	23	1	0	6.39	6.32
1 (2013)	20	1	1					5.85	5.78
2 (2014)	20	1	0	239	84	17	0	6.34	6.29
3 (2014)	20	1	0	2007	189	18	0	5.98	5.96
1 (2013)	30	1	1					5.89	5.68
2 (2014)	30	1	0	476	90	14	0	6.37	6.27
3 (2014)	30	1	0	1716	116	18	0	5.98	5.98
1 (2014)	10	1.25	0	172	16	2	0	6.36	6.36
1 (2013)	20	1.25	1					5.91	5.87
1 (2013)	30	1.25	1					5.92	5.87
1 (2013)	20	1.5	1					5.97	5.92
1 (2013)	30	1.5	1					5.92	5.87

## Sheet: 2% Troph, No Cys
Trophamine 2%	No Cysteine--Study 1			Zeta Ave	MFI-5	MFI-10	MFI-25	pH-0	pH-24
Replicate (date)	CaCl (mg/dL)	Phos (mmol/dL)	Vis PPt	nm	count/mL	count/mL	count/mL
1 (2014)	30	0.5	0	35	44	2	0	6.16	6.1
1 (2014)	40	0.5	0	141	33	5	0	6.13	6.03
1 (2014)	50	0.5	0	291	110	8	0	6.17	6.09
1 (2014)	60	0.5	0	238	87	5	0	6.26	6.14
1 (2014)	10	0.75	0	234	28	0	0	6.25	6.19
1 (2014)	20	0.75	0		69	5	0	6.22	6.23
2 (2014)	20	0.75	0	290	176	20	2	5.93	6.05
1 (2013)	30	0.75	1					5.79	5.81
2 (2014)	30	0.75	0	22	52	7	0	6.2	6.18
3 (2014)	30	0.75	0	1318	203	23	0	5.9	5.88
1 (2013)	40	0.75	1					5.78	5.75
2 (2014)	40	0.75	0	924	264	36	1	6.21	6.18
3 (2014)	40	0.75	0	3347	183	26	2	5.89	5.84
1 (2013)	50	0.75	1					5.76	5.77
2 (2014)	50	0.75	0		45	2	0	6.27	6.31
3 (2014)	50	0.75	0	381	435	107	1	5.94	5.84
1 (2014)	10	1	0	169	88	5	0	6.26	6.15
1 (2014)	20	1	0	629	41	4	0	6.25	6.14
1 (2013)	30	1	1					5.81	5.72
2 (2014)	30	1	0	163	109	6	0	6.23	6.16
3 (2014)	30	1	0	1428	228	19	2	5.95	5.78
1 (2013)	40	1	1					5.8	5.73
2 (2014)	40	1	0	35	99	6	0	6.49	6.19
3 (2014)	40	1	0	790	261	36	3	5.92	6.08
1 (2013)	50	1	1					5.79	5.73
1 (2014)	10	1.25	0	156	80	14	0	6.35	6.33
1 (2013)	20	1.25	1					5.84	5.8
1 (2013)	30	1.25	1					5.84	5.8
1 (2013)	40	1.25	1					5.83	5.77
1 (2013)	20	1.5	1					5.88	5.89
1 (2013)	30	1.5	1					5.85	5.84

## Sheet: 2.5% Troph, No Cys
Trophamine 2.5%	No Cysteine--Study 1			Zeta Ave	MFI-5	MFI-10	MFI-25	pH-0	pH-24
Replicate (date)	CaCl (mg/dL)	Phos (mmol/dL)	Vis PPt	nm	count/mL	count/mL	count/mL
1 (2014)	40	0.5	0	286	111	7	0	6.22	6.4
1 (2014)	50	0.5	0	384	81	8	0	6.2	6.01
1 (2014)	60	0.5	0	61	99	11	2	6.14	6.05
1 (2014)	10	0.75	0	699	111	2	0	6.2	6.16
1 (2014)	20	0.75	0	508	122	7	0	6.17	6.13
1 (2014)	30	0.75	0	274	74	5	1	6.16	6.11
1 (2014)	40	0.75	0	11	168	12	0	6.15	6.15
1 (2013)	50	0.75	1					5.69	5.75
2 (2014)	50	0.75	0	140	193	19	0	6.21	6.16
3 (2014)	50	0.75	0	504	232	24	0	5.85	5.98
1 (2014)	10	1	0	320	83	3	0	6.23	6.21
1 (2014)	20	1	0	87	62	1	0	6.21	6.11
1 (2013)	30	1	1					5.73	5.79
2 (2014)	30	1	0	461	97	4	0	6.2	6.19
3 (2014)	30	1	0	228	408	107	7	5.9	5.93
1 (2013)	40	1	1					5.76	5.77
2 (2014)	40	1	0	931	161	9	0	6.24	6.1
3 (2014)	40	1	0	1717	405	125	8	5.86	5.85
1 (2013)	50	1	1					5.76	5.76
2 (2014)	50	1	0	77	141	4	1	6.19	6.09
3 (2014)	50	1	0	396	429	58	1	5.89	5.89
1 (2014)	10	1.25	0	230	273	8	0	6.26	6.25
1 (2013)	20	1.25	1					5.82	5.84
2 (2014)	20	1.25	0	205	95	7	0	6.31	6.22
3 (2014)	20	1.25	0	640	298	53	4	5.95	5.77
1 (2013)	30	1.25	1					5.82	5.83
2 (2014)	30	1.25	0	123	100	1	0	6.27	6.17
3 (2014)	30	1.25	0	653	254	24	3	5.93	5.92
1 (2013)	40	1.25	1					5.8	5.81
1 (2013)	50	1.25	1					5.79	5.81
1 (2013)	20	1.5	0	182				5.86	5.87
1 (2013)	30	1.5	1					5.85	5.81
1 (2013)	40	1.5	1					5.84	5.85
1 (2013)	50	1.5	1					5.85	5.8

## Sheet: 3% Troph, No Cys
Trophamine 3%	No Cysteine--Study 1			Zeta Ave	MFI-5	MFI-10	MFI-25	pH-0	pH-24
Replicate (date)	CaCl (mg/dL)	Phos (mmol/dL)	Vis PPt	nm	count/mL	count/mL	count/mL
1 (2014)	40	0.5	0	541	39	4	0	6.18	6.07
1 (2014)	50	0.5	0	562	25	3	0	6.14	6.1
1 (2014)	60	0.5	0	361	16	2	0	6.14	6.08
1 (2014)	20	0.75	0	89	11	1	0	6.2	6.07
1 (2014)	30	0.75	0	439	26	0	0	6.22	6.21
1 (2014)	40	0.75	0	420	2351	0	0	6.21	6.23
2 (2014)	40	0.75	0	520	294	39	14	5.82	5.79
3 (2014)	40	0.75	0	152	261	47	1	5.95	5.89
1 (2013)	50	0.75	1					5.68	5.75
2 (2014)	50	0.75	0	124	2392	0	0	6.18	6.25
3 (2014)	50	0.75	0	931	189	36	2	5.82	6.1
1 (2014)	10	1	0	209	2387	0	0	6.32	6.24
2 (2014)	10	1	0	938	121	16	0	5.89	5.94
1 (2014)	20	1	0	465	2392	1	0	6.24	6.19
2 (2014)	20	1	0	168	163	42	3	5.88	5.89
3 (2014)	20	1	0	486	224	48	6	6.02	6.03
1 (2013)	30	1	1					5.73	5.76
2 (2014)	30	1	0	434	5997	2	0	6.23	6.22
3 (2014)	30	1	0	523	171	28	2	5.88	5.84
1 (2013)	40	1	1					5.72	5.78
2 (2014)	40	1	0	731	2392	1	0	6.28	6.23
3 (2014)	40	1	0	224	150	40	6	5.88	5.86
1 (2013)	50	1	1					5.72	5.78
2 (2014)	50	1	0	300	5372	9	0	6.32	6.18
3 (2014)	50	1	0	327	74	9	1	5.87	5.82
1 (2014)	10	1.25	0	666	2304	2	0	6.36	6.21
2 (2014)	10	1.25	0	342	180	44	4	5.96	5.94
3 (2014)	10	1.25	0	124	189	25	0	6.05	6.15
1 (2013)	20	1.25	1					5.77	5.84
2 (2014)	20	1.25	0	290	2362	9	1	6.28	6.26
3 (2014)	20	1.25	0	480	130	17	0	5.91	5.91
1 (2013)	30	1.25	1					5.77	5.8
2 (2014)	30	1.25	0	436	2344	7	0	6.27	6.3
3 (2014)	30	1.25	0	227	123	16	3	5.91	5.91
1 (2013)	40	1.25	1					5.76	5.81
1 (2013)	50	1.25	1					5.75	5.8
1 (2014)	10	1.5	0	202	7038	1	0	6.3	6.19
2 (2014)	10	1.5	0	437	88	8	2	5.97	5.95
1 (2013)	20	1.5	1					5.8	5.86
2 (2014)	20	1.5	0	259	2362	1	0	6.27	6.37
3 (2014)	20	1.5	0	358	134	24	0	5.98	5.92
1 (2013)	30	1.5	1					5.79	5.84
1 (2013)	40	1.5	1					5.78	5.84
1 (2013)	50	1.5	1					5.78	5.85

## Sheet: 2.5% Troph, Cys
Trophamine 2.5%	Cysteine (50 mg/dL)--Study 1			Zeta Ave	MFI-5	MFI-10	MFI-25	pH-0	pH-24
Replicate (date)	CaCl (mg/dL)	Phos (mmol/dL)	Vis PPt	nm	count/mL	count/mL	count/mL
1 (2014)	60	0.5	0	298	88	10	0	5.75	5.85
2 (2014)	60	0.5	0	1178	489	43	2	5.81	5.83
1 (2014)	40	0.75	0	591	53	6	0	5.55	5.63
1 (2014)	50	0.75	0	74	138	13	0	5.6	5.64
1 (2014)	60	0.75	0	429	50	9	0	5.66	5.74
2 (2014)	60	0.75	0	467	275	31	1	5.87	5.93
1 (2014)	30	1	0	224	56	6	0	5.74	5.81
2 (2014)	30	1	0	170	1839	85	0	6	6.01
1 (2014)	40	1	0	668	144	39	4	5.73	5.77
2 (2014)	40	1	0	218	779	38	1	5.94	5.9
1 (2014)	50	1	0	497	138	13	1	5.69	5.85
2 (2014)	50	1	0	474	573	20	1	5.88	5.84
1 (2014)	60	1	0	2361	128	12	0	5.6	5.75
2 (2014)	60	1	0	946	294	20	0	5.88	6.02
1 (2014)	30	1.25	0	273	146	11	0	5.73	5.89
2 (2014)	30	1.25	0	550	1937	143	2	6	5.97
1 (2014)	40	1.25	0	575	202	24	2	5.69	5.83
2 (2014)	40	1.25	0	1533	746	65	0	6.01	5.91
1 (2014)	50	1.25	0	314	177	17	0	5.71	5.84
2 (2014)	50	1.25	1	3348	870	57	0	6.01	5.93
1 (2014)	60	1.25	0	340	222	18	1	5.7	5.77
2 (2014)	60	1.25	0	345	4849	150	5	6.03	5.89
1 (2014)	30	1.5	0	142	89	8	1	5.74	5.84
1 (2014)	40	1.5	0	355	144	16	0	5.75	6.02
1 (2014)	50	1.5	0	419	199	34	0	5.7	5.91
1 (2014)	60	1.5	0	678	81	25	1	5.7	5.83

## Sheet: 3% Troph, Cys
Trophamine 3%	Cysteine (50 mg/dL)--Study 1			Zeta Ave	MFI-5	MFI-10	MFI-25	pH-0	pH-24
Replicate (date)	CaCl (mg/dL)	Phos (mmol/dL)	Vis PPt	nm	count/mL	count/mL	count/mL
1 (2014)	60	0.5	0	387	789	40	1	5.7	5.67
2 (2014)	60	0.5	0	686	1597	76	3	5.9	5.81
1 (2014)	40	0.75	0	692	155	6	1	5.74	5.7
1 (2014)	50	0.75	0	47	165	8	2	5.73	5.7
1 (2014)	60	0.75	0	828	512	43	1	5.7	5.73
2 (2014)	60	0.75	0	563	1589	118	1	5.83	5.73
1 (2014)	30	1	0	514	151	11	3	5.77	5.75
2 (2014)	30	1	0	316	516	60	3	5.92	5.82
1 (2014)	40	1	0	1641	132	11	0	5.76	5.75
2 (2014)	40	1	0	445	331	16	1	5.97	5.79
1 (2014)	50	1	0	1582	580	67	10	5.75	5.74
2 (2014)	50	1	0	180	287	24	1	5.94	5.9
1 (2014)	60	1	0	335	617	50	3	5.73	5.7
2 (2014)	60	1	0	636	248	18	0	5.91	5.89
1 (2014)	30	1.25	0	199	579	47	8	5.81	5.84
2 (2014)	30	1.25	0	1140	535	31	0	6	5.93
1 (2014)	40	1.25	0	270	1154	99	0	5.79	5.78
2 (2014)	40	1.25	0	27	754	63	2	5.95	5.89
1 (2014)	50	1.25	0	3335	324	50	1	5.9	5.86
2 (2014)	50	1.25	0	316	1156	101	3	5.95	5.88
1 (2014)	60	1.25	0	156	497	93	0	5.98	5.87
2 (2014)	60	1.25	0	267	997	98	6	5.96	5.85
1 (2014)	30	1.5	0	1571	1299	113	1	5.85	5.91
1 (2014)	40	1.5	0	466	277	29	2	5.9	5.81
1 (2014)	50	1.5	0	355	437	81	3	5.87	5.81
1 (2014)	60	1.5	0	1375	870	36	0	5.97	5.75

## Sheet: 1.5% Troph, Cys
Trophamine 1.5%	Cysteine (50 mg/dL)--Study 1			Zeta Ave	MFI-5	MFI-10	MFI-25	pH-0	pH-24
Replicate (date)	CaCl (mg/dL)	Phos (mmol/dL)	Vis PPt	nm	count/mL	count/mL	count/mL
1 (2014)	50	0.5	0	554	1123	140	2	5.84	5.72
1 (2014)	60	0.5	0	864	856	69	4	5.8	5.75
1 (2014)	30	0.75	0	449	1643	202	10	5.83	5.77
1 (2014)	40	0.75	0	928	1084	105	3	5.86	5.77
1 (2014)	50	0.75	0	735	574	46	8	5.76	5.77
1 (2014)	60	0.75	1	986	431	27	1	5.76	5.71
1 (2014)	30	1	0	969	61	3	0	5.86	5.8
1 (2014)	40	1	1	1394	281	42	6	5.85	5.84
1 (2014)	50	1	0	978	159	9	0	5.83	5.77
1 (2014)	60	1	0	7634	1621	112	7	5.84	5.75
1 (2014)	30	1.25	0	777	1377	100	2	6	5.85
1 (2014)	40	1.25	0	417	10054	2388	3	5.95	5.84
1 (2014)	50	1.25	1	1542	1163	55	0	5.89	5.87
1 (2014)	60	1.25	1	1190	21064	9047	1119	5.86	5.76
1 (2014)	30	1.5	0	327	1993	196	2	5.95	5.87
1 (2014)	40	1.5	1	632	512	25	0	5.9	5.95
1 (2014)	50	1.5	1	4567	884	49	0	5.93	5.94
1 (2014)	60	1.5	1	838				5.89	5.86

## Sheet: 2% Troph, Cys
Trophamine 2%	Cysteine (50 mg/dL)--Study 1			Zeta Ave	MFI-5	MFI-10	MFI-25	pH-0	pH-24
Replicate (date)	CaCl (mg/dL)	Phos (mmol/dL)	Vis PPt	nm	count/mL	count/mL	count/mL
1 (2014)	50	0.5	0	1690	423	54	1	5.78	5.76
1 (2014)	60	0.5	0	668	1201	112	2	5.78	5.71
1 (2014)	30	0.75	0	1641	881	83	1	5.77	5.71
1 (2014)	40	0.75	0	771	385	27	1	5.84	5.83
1 (2014)	50	0.75	0	1296	336	40	2	5.79	5.84
2 (2014)	60	0.75	0	1237	339	8	0	5.81	5.77
1 (2014)	30	1	0	699	473	51	2	5.97	5.81
1 (2014)	40	1	0	1137	250	16	4	5.86	5.93
1 (2014)	50	1	0	595	525	72	3	5.83	5.84
1 (2014)	60	1	1	1535	625	65	2	5.78	5.84
1 (2014)	30	1.25	0	1397	641	47	5	5.78	5.85
1 (2014)	40	1.25	0	1330	463	73	7	5.96	5.86
1 (2014)	50	1.25	1	1522	555	76	2	5.95	5.86
1 (2014)	60	1.25	0	1536	594	79	4	6.02	5.82
1 (2014)	30	1.5	1	1169	360	79	0	6.17	5.91
1 (2014)	40	1.5	0	1097	1637	132	10	6	5.85
1 (2014)	50	1.5	0	1164	317	39	1	5.94	5.82
1 (2014)	60	1.5	0	1017	216	44	4	5.93	5.8

## Sheet: Controls No Ca
Controls--Study 1					Zeta Ave	MFI-5	MFI-10	MFI-25	pH-0	pH-24
Replicate (date)	AA (%)	CaCl (mg/dL)	Phos (mmol/dL)	Vis PPt	nm	count/mL	count/mL	count/mL
2 (2014)	0.015	0	0	0	375	121	23	0	6.16	6.13
3(2014)	0.015	0	0	0	197	121	14	0	6.13	6.17
4 (2014)	0.015	0	0	0		157	6	0	5.85	6.01
5 (2014)	0.015	0	0	0	497				6.06	6
6 (2014)	0.015	0	0	0	540				6.03	6.05
2 (2014)	0.02	0	0	0	59	62	6	0	6.1	5.99
3 (2014)	0.02	0	0	0	161	172	9	0	6.13	6.06
4 (2014)	0.02	0	0	0	318	580	81	2	5.9	5.98
5 (2014)	0.02	0	0	0	417	974	65	5	5.98	6.13
2 (2014)	0.025	0	0	0	227	154	3	0	6.12	6.03
3 (2014)	0.025	0	0	0	39	219	27	0	6.11	6.08
4 (2014)	0.025	0	0	0	360	67	8	1	5.77	5.94
5 (2014)	0.025	0	0	0	150	55	4	0	5.75	6.01
2 (2014)	0.03	0	0	0	303	4478	0	1	6.09	6.08
3 (2014)	0.03	0	0	0	332	2453	1	0	6.07	6
4 (2014)	0.03	0	0	0	278	316	25	0	5.92	5.93
5 (2014)	0.03	0	0	0	536	523	46	5	6.2	6.07
6 (2014)	0.03	0	0	0	452	339	32	1	5.88	5.92
7 (2014)	0.03	0	0	0	158	533	40	2	6	6
1 (2014)-Cys	0.015	0	0	0	599				5.71	5.76
2 (2014)-Cys	0.015	0	0	0	964				5.71	5.67
1 (2014)-Cys	0.02	0	0	0	451	435	69	7	5.96	6.02
2 (2014)-Cys	0.02	0	0	0	810	426	85	7	5.73	6
1 (2014)-Cys	0.025	0	0	0	175	283	7	0	5.54	5.71
2 (2014)-Cys	0.025	0	0	0	1072	68	21	2	5.5	5.87
1 (2014)-Cys	0.03	0	0	0	667	339	23	1	5.71	5.67
2 (2014)-Cys	0.03	0	0	0	258	895	62	3	5.86	5.7
3 (2014)-Cys	0.03	0	0	0	402	343	41	2	5.71	5.78
4 (2014)-Cys	0.03	0	0	0	878	486	46	2	5.9	5.86

## Sheet: Ca & P Controls
Calcium 50 mg/dL and Phos 2 mmol/dL--Study 1					Zeta Ave	MFI-5	MFI-10	MFI-25	pH-0	pH-24
Replicate (date)	AA (%)	CaCl (mg/dL)	Phos (mmol/dL)	Vis PPt	nm	count/mL	count/mL	count/mL
1 (2013)	0.015	50	2	1	11				5.92	5.53
2 (2014)	0.015	50	2	1	2328				6.36	6.35
3 (2014)	0.015	50	2	1	1981				6.36	5.81
4 (2014)	0.015	50	2	1		89612	43441	3509	6	5.45
5 (2014)	0.015	50	2	1		122854	59431	5335	6.02	5.49
1 (2013)	0.02	50	2	1	6110				5.84	5.63
2 (2014)	0.02	50	2	1					6.44	5.7
3 (2014)	0.02	50	2	1					6.14	5.76
4 (2014)	0.02	50	2	1		133922	6539	5298	5.94	5.51
5 (2014)	0.02	50	2	1		100147	39032	757	5.59	5.52
1 (2013)	0.025	50	2	1	4333				5.87	5.67
2 (2014)	0.025	50	2	1					6.31	6.11
3 (2014)	0.025	50	2	1					6.32	6.06
4 (2014)	0.025	50	2	1		5454	2775	78	5.97	5.55
5 (2014)	0.025	50	2	1		6305	3107	87	5.95	5.6
1 (2013)	0.03	50	2	1	3199				5.79	5.55
2 (2014)	0.03	50	2	0	538		72	0	6.25	6.31
3 (2014)	0.03	50	2	1	1722				6.25	6.26
4 (2014)	0.03	50	2	1		6065	2963	64	5.97	5.57
5 (2014)	0.03	50	2	1		5861	2665	32	5.97	5.61
1 (2014)-Cys	0.015	50	2	1	6759				6.14	5.64
2 (2014)-Cys	0.015	50	2	1	20533				6.21	5.59
1 (2014)-Cys	0.02	50	2	1	12786	3255	1155	76	6.11	5.68
2 (2014)-Cys	0.02	50	2	1	23567	5909	2498	122	6.13	5.71
1 (2014)-Cys	0.025	50	2	1	4595	242	77	8	5.6	6.17
2 (2014)-Cys	0.025	50	2	1	4383	135	48	1	5.64	6.01
1 (2014)-Cys	0.03	50	2	1	1972	1960	121	6	6.07	5.95
2 (2014)-Cys	0.03	50	2	1	1736	2633	155	13	6.12	6.04
